# Supplementary material for: Novel miniaturized fluorescence loop-mediated isothermal amplification detection system for rapid on-site virus detection
Source: Front Bioeng Biotechnol. 2022 Aug 24;10:964244. doi: 10.3389/fbioe.2022.964244 (PMC9448916; doi:10.3389/fbioe.2022.964244)
Supplement: Supplementary file 1 [file Table2.XLSX]

## Sheet: 结果
孔位

## Sheet: 统计
重复组
