# Supplementary material for: Novel miniaturized fluorescence loop-mediated isothermal amplification detection system for rapid on-site virus detection
Source: Front Bioeng Biotechnol. 2022 Aug 24;10:964244. doi: 10.3389/fbioe.2022.964244 (PMC9448916; doi:10.3389/fbioe.2022.964244)
Supplement: Supplementary file 4 [file Table1.XLSX]

## Sheet: 升降温
测试项目	LAMP温度升降温速率
测试时间	2022-04-24 13:38:00
测试环境
测试地点	研发实验桌（关闭风扇空调）
测试步骤	1. 在基本配置界面将温度分别设置为35℃、80℃，选择一个样本，将温度测量仪温度探头放入黑色金属小孔表面，当温度测量仪温度开始上升时，开始计时，当温度到达所设温度时，停止计时。下降温度同上测试方法（每次实验要等设备完全冷却后才开始下一次实验）
测试结果	升温：常温-80℃
	初始温度℃	27.5℃	阶段升温速率	28.1℃	阶段升温速率	27.5℃	阶段升温速率
	常温-40	10.29s	1.21℃/s	10.01s	1.19℃/s	11.21s	1.12℃/s
	40-50	9.32s	1.07℃/s	9.86s	1.01℃/s	10s	1℃/s
	50-60	10.06s	1℃/s	10.02s	0.99℃/s	10.86s	0.92℃/s
	60-70	15.75s	0.63℃/s	16.25s	0.62℃/s	15.02s	0.66℃/s
	70-80	18.72s	0.53℃/s	19.71s	0.51℃/s	18.56s	0.54℃/s
	总耗时	64.14s		65.85s		65.65s
	平均升温速率	0.82℃/s		0.79℃/s		0.80℃/s
	降温：80℃-35℃
	初始温度℃	80℃	阶段降温速率	79.8℃	阶段降温速率	80℃	阶段降温速率
	80-70	9.63s	1.03℃/s	10.13	0.99	9.88	1.01
	70-60	12.84s	0.78℃/s	12.3	0.81	12.03	0.83
	60-50	19.31s	0.52℃/s	19.01	0.53	18.89	0.53
	50-40	32.62s	0.31℃/s	32.74	0.31	31.88	0.31
	40-35	27s	0.19℃/s	27.74	0.18	27.12	0.18
	总耗时	1min41s		1min42s		1min39s
	平均升温速率	0.44℃/s		0.44℃/s		0.45℃/s

## Sheet: 稳定性
测试项目	LAMP温度稳定性测试
测试时间	2022-04-24 13:38:00
测试环境	26℃
测试地点	研发实验桌
测试步骤	设置温度65℃：在离心管中加入50ul纯水，测量离心管中液体的温度。检测A、B行热井在温度稳定条件下的变化状态：每孔位每五秒检测一次，连续检测10次。
		65	65	65	65	65	65	65	65	65	65	65	65	65	65	65	65
测试结果		A1(水)	A2（水）	A3（水）	A4（水）	A5（水）	A6（水）	A7（水）	A8（水）	B1(水)	B2(水)	B3(水)	B4(水)	B5(水)	B6(水)	B7(水)	B8(水)
	1	64.9	64.7	64.9	64.6	64.7	64.6	64.6	64.7	64.6	64.5	64.6	64.7	64.8	64.7	64.6	64.6
	2	64.8	64.8	64.8	64.6	64.6	64.5	64.7	64.6	64.7	64.7	64.6	64.7	64.7	64.6	64.8	64.6
	3	64.7	64.7	64.7	64.5	64.6	64.7	64.7	64.7	64.8	64.7	64.7	64.7	64.8	64.7	64.7	64.7
	4	64.8	64.6	64.8	64.6	64.8	64.7	64.6	64.6	64.8	64.6	64.6	64.6	64.6	64.8	64.8	64.6
	5	64.8	64.7	64.8	64.7	64.6	64.7	64.8	64.7	64.7	64.7	64.8	64.7	64.8	64.6	64.6	64.6
	6	64.7	64.7	64.8	64.6	64.6	64.6	64.6	64.6	64.7	64.8	64.6	64.6	64.6	64.8	64.6	64.8
	7	64.8	64.7	64.8	64.6	64.6	64.7	64.6	64.7	64.6	64.7	64.6	64.7	64.6	64.6	64.6	64.6
	8	64.7	64.8	64.8	64.7	64.7	64.7	64.8	64.6	64.7	64.7	64.8	64.8	64.8	64.8	64.6	64.6
	9	64.8	64.8	64.8	64.7	64.6	64.8	64.6	64.8	64.6	64.6	64.6	64.7	64.6	64.6	64.6	64.6
	10	64.7	64.7	64.8	64.7	64.6	64.7	64.6	64.8	64.6	64.6	64.6	64.6	64.6	64.8	64.8	64.5
	△T	0.2	0.2	0.2	0.2	0.2	0.3	0.2	0.2	0.2	0.3	0.2	0.2	0.2	0.2	0.2	0.3
	平均值	64.77	64.72	64.8	64.63	64.64	64.67	64.66	64.68	64.68	64.66	64.65	64.68	64.69	64.7	64.67	64.62	64.8	64.62
	方差	0.0041	0.0036	0.002	0.0041	0.0044	0.0061	0.0064	0.0056	0.0056	0.0064	0.0065	0.0036	0.0089	0.008	0.0081	0.0056
	SD	0.0674949	0.0632456	0.0471405	0.0674949	0.0699206	0.0823273	0.0843274	0.0788811	0.0788811	0.0843274	0.0849837	0.0632456	0.0994429	0.0942809	0.0948683	0.0788811
	CV	0.00104207	0.000977218	0.000727476	0.00104433	0.00108169	0.00127304	0.00130417	0.00121956	0.00121956	0.00130417	0.00131452	0.000977822	0.00153722	0.0014572	0.00146696	0.00122069
		B1(水)	B2(水)	B3(水)	B4(水)	B5(水)	B6(水)	B7(水)	B8(水)
	1	64.6	64.5	64.6	64.7	64.8	64.7	64.6	64.6
	2	64.7	64.7	64.6	64.7	64.7	64.6	64.8	64.6
	3	64.8	64.7	64.7	64.7	64.8	64.7	64.7	64.7
	4	64.8	64.6	64.6	64.6	64.6	64.8	64.8	64.6
	5	64.7	64.7	64.8	64.7	64.8	64.6	64.6	64.6
	6	64.7	64.8	64.6	64.6	64.6	64.8	64.6	64.8
	7	64.6	64.7	64.6	64.7	64.6	64.6	64.6	64.6
	8	64.7	64.7	64.8	64.8	64.8	64.8	64.6	64.6
	9	64.6	64.6	64.6	64.7	64.6	64.6	64.6	64.6
	10	64.6	64.6	64.6	64.6	64.6	64.8	64.8	64.5
	△T	0.2	0.3	0.2	0.2	0.2	0.2	0.2	0.3
	平均值	64.68	64.66	64.65	64.68	64.69	64.7	64.67	64.62
	方差	0.0056	0.0064	0.0065	0.0036	0.0089	0.008	0.0081	0.0056
	SD	0.0788811	0.0843274	0.0849837	0.0632456	0.0994429	0.0942809	0.0948683	0.0788811
	CV	0.00121956	0.00130417	0.00131452	0.000977822	0.00153722	0.0014572	0.00146696	0.00122069
